# Supplementary material for: A cross-sectional survey of avian influenza knowledge among poultry farmworkers in Indonesia
Source: PeerJ. 2023 Jan 16;11:e14600. doi: 10.7717/peerj.14600 (PMC9851045; doi:10.7717/peerj.14600)
Supplement: Supplemental Information 2 [file peerj-11-14600-s002.xlsx]

## Sheet: Form Responses 1
Timestamp	Gender	Age	Residence	Religion	Education Status	Working Status	Have you heard about Avian influenza?	Sources of AI information	Is Avian influenza is a contagious infection that affect all birds?	Animal-to-animal	Animal-to-human	human to human	Touching uncooked poultry	Touching uncooked eggs	Poultry	Birds	Other animals	Poultry workers	Buthers	Veterinarians	Are you use of separate clothes?	Are you Contact with bird cages?	Use of face mask	Boots or boot covers	Handwashing with soap and Water	Consult with doctor when feeling influenza like symptoms	Dispose dead birds properly
2021-08-11 16:14:09	1	2	1	1	2	2	1	5	1	1	1	1	1	2	1	1	1	1	1	1	1	1	2	1	1	1	1
2021-08-22 16:55:26	1	3	2	1	2	1	1	5	1	1	2	2	2	2	1	1	1	2	2	2	2	2	1	3	1	1	1
2021-08-22 18:18:32	2	3	2	1	2	1	1	4	1	1	2	3	3	3	1	1	3	3	3	3	1	3	2	3	1	2	1
2021-08-22 18:24:30	1	3	2	1	2	2	1	5	1	1	1	2	1	1	1	1	1	1	2	1	2	2	2	2	2	2	2
2021-08-23 07:32:43	1	2	1	1	2	2	1	4	1	1	2	3	1	1	1	1	2	1	1	1	2	2	2	3	1	1	2
2021-08-23 13:37:02	1	2	2	1	2	1	1	2	3	3	3	3	3	3	3	3	3	3	3	3	1	3	2	3	2	2	2
2021-08-23 13:48:02	1	2	2	1	2	2	2	4	1	1	1	2	1	1	1	1	1	1	1	1	2	2	2	2	2	2	1
2021-08-23 13:53:04	1	3	1	1	2	2	1	5	1	1	1	1	1	1	1	1	1	1	2	1	2	2	2	2	1	2	2
2021-08-23 13:55:39	1	3	1	1	2	2	2	4	1	1	2	2	2	2	1	1	2	3	2	2	2	2	1	2	1	2	1
2021-08-23 14:13:54	2	3	1	1	2	2	1	3	1	1	1	1	1	2	1	3	3	1	1	1	2	2	1	2	1	1	1
2021-08-23 14:14:10	1	3	1	1	2	1	1	4	1	1	2	2	2	2	1	1	1	2	2	2	1	2	2	2	1	2	1
2021-08-23 14:14:24	1	3	2	1	2	1	2	2	1	1	1	1	2	2	1	1	3	1	2	2	2	2	2	3	1	1	1
2021-08-23 14:25:22	1	3	2	1	2	2	1	4	2	2	2	2	2	2	1	1	2	2	2	2	3	3	2	3	1	3	1
2021-08-23 14:29:40	1	3	2	1	2	2	2	2	1	1	1	1	2	2	1	1	1	1	2	1	1	3	1	3	1	1	1
2021-08-23 15:37:54	2	3	2	1	2	1	2	4	1	1	1	2	1	2	1	1	1	1	2	1	2	2	3	3	2	3	2
2021-08-23 16:05:25	1	2	2	1	2	1	1	2	2	1	3	3	2	2	1	3	3	3	3	3	2	1	3	3	2	3	1
2021-08-23 16:33:36	1	2	2	1	2	2	1	4	1	1	2	2	2	2	1	1	3	3	3	3	3	2	1	2	2	2	2
2021-08-23 16:39:35	1	3	2	1	2	1	2	4	1	1	2	2	2	2	1	1	2	2	2	2	3	3	1	1	1	3	1
2021-08-23 17:06:28	1	3	2	1	1	1	1	3	1	1	1	1	2	2	1	1	1	1	1	1	2	2	1	2	1	1	1
2021-08-23 20:14:15	1	3	1	1	2	2	2	4	1	1	2	2	2	2	1	1	1	1	2	1	2	2	2	2	1	2	2
2021-08-23 20:53:21	1	3	1	1	2	2	1	5	2	1	1	2	2	2	1	1	3	1	2	1	1	3	1	2	1	3	2
2021-08-24 06:29:23	1	3	2	1	2	2	2	2	1	1	2	2	2	2	2	1	1	2	2	2	1	1	1	1	1	1	1
2021-08-25 11:03:38	2	3	2	1	2	2	1	3	1	1	1	2	1	1	1	1	1	1	2	1	2	1	2	2	1	1	1
2021-08-25 11:09:47	2	2	1	1	2	2	1	5	1	1	1	2	2	2	1	1	2	1	2	1	2	2	1	1	1	1	1
2021-08-25 11:10:18	2	3	2	1	2	2	2	5	1	1	1	1	1	1	1	1	2	1	1	1	2	2	2	2	2	2	1
2021-08-25 11:12:16	2	3	1	1	2	2	1	5	1	1	1	2	1	1	1	1	2	1	1	1	1	1	1	1	1	1	1
2021-08-25 11:16:50	1	3	2	1	2	2	2	2	1	1	1	2	1	1	1	1	1	1	1	1	2	2	2	2	1	3	2
2021-08-25 11:20:07	1	3	2	1	2	1	1	2	1	2	1	2	1	2	1	1	2	1	1	1	2	1	2	1	1	1	1
2021-08-25 11:22:37	1	2	2	1	2	2	1	2	1	1	1	2	1	1	1	1	2	1	1	1	1	2	1	1	1	1	1
2021-08-25 11:22:49	2	3	1	1	2	2	2	3	1	1	1	3	2	2	1	1	1	1	1	1	2	3	1	2	1	1	1
2021-08-25 11:26:50	1	2	2	1	2	2	1	3	1	1	2	2	3	3	1	1	3	2	2	2	1	2	1	2	1	1	1
2021-08-25 11:41:59	2	3	1	1	2	2	2	3	2	1	1	2	1	1	1	1	1	1	1	1	1	2	1	1	1	1	1
2021-08-25 12:42:23	1	3	1	1	2	2	1	4	1	1	1	3	1	1	1	1	2	1	1	1	1	2	1	2	1	1	1
2021-08-25 13:31:30	1	3	1	1	2	2	2	4	1	1	1	3	1	3	1	1	2	1	2	1	1	1	1	1	1	1	1
2021-08-25 14:11:32	1	3	2	1	2	1	1	2	1	1	3	3	2	2	1	1	3	1	2	1	1	2	1	2	1	1	1
2021-08-25 15:06:54	1	3	2	1	2	1	2	2	2	1	1	2	2	2	1	1	2	1	2	2	2	3	2	3	1	3	1
2021-08-25 16:40:43	1	3	2	1	2	1	1	5	1	1	1	2	1	1	1	1	2	1	1	1	1	2	1	1	1	1	1
2021-08-25 16:41:36	2	3	2	1	2	2	2	5	1	1	1	2	2	2	1	1	2	1	1	1	1	1	1	1	1	2	1
2021-08-25 17:48:11	1	3	2	1	2	1	1	5	1	1	2	2	3	2	3	3	3	1	1	1	3	3	3	3	2	2	2
2021-08-25 17:49:31	1	3	2	1	2	1	2	2	1	1	3	3	2	2	1	1	2	1	1	1	1	3	2	2	1	1	1
2021-08-25 17:55:41	2	3	1	1	2	1	1	4	1	1	1	2	2	2	1	1	2	1	2	1	2	3	2	3	1	2	1
2021-08-25 17:56:44	2	3	2	2	2	1	1	4	1	1	2	2	2	2	1	1	2	2	2	2	1	2	1	2	1	1	1
2021-08-25 18:02:04	2	3	1	1	2	2	2	2	1	1	1	1	1	3	1	1	1	1	1	1	2	2	2	2	1	2	1
2021-08-25 18:25:13	1	3	2	1	2	1	1	5	1	1	1	2	3	2	1	3	3	1	3	3	2	2	1	2	1	3	1
2021-08-25 18:49:35	1	2	2	1	2	1	2	2	1	1	2	2	1	2	1	1	2	1	2	1	1	2	1	1	1	1	1
2021-08-25 19:40:35	2	3	2	1	2	1	1	2	1	1	2	2	1	1	1	1	1	3	2	2	2	2	2	3	2	3	2
2021-08-25 19:57:14	1	3	2	1	2	1	2	5	1	1	1	2	2	2	1	1	2	1	1	1	2	1	2	2	2	3	2
2021-08-25 21:49:42	1	2	2	1	2	1	1	5	1	1	3	2	2	2	1	1	3	1	1	1	1	1	1	2	1	2	1
2021-08-25 22:02:31	1	2	1	1	2	1	2	5	1	1	3	2	1	1	1	1	2	3	3	3	1	2	1	2	1	3	1
2021-08-26 06:09:29	1	3	1	1	2	1	1	4	1	1	2	3	3	3	1	1	3	1	3	1	1	2	1	1	1	1	1
2021-08-27 05:58:12	2	3	1	1	2	2	2	4	1	1	1	2	2	2	1	1	1	1	2	1	1	2	1	1	1	2	2
2021-08-30 11:50:17	1	2	2	2	2	1	1	2	1	1	2	2	2	2	1	2	2	2	2	2	2	2	1	2	1	2	1
2021-08-30 13:07:33	1	3	2	1	2	2	1	2	1	1	2	2	2	2	1	1	1	2	2	2	1	2	1	1	1	2	1
2021-08-30 13:52:29	1	2	2	1	2	2	2	2	1	1	1	3	3	3	1	1	3	1	1	1	1	3	1	1	1	2	1
2021-08-30 16:21:25	1	2	2	1	2	1	1	2	1	1	1	2	2	2	1	1	1	1	2	2	3	1	3	3	2	3	1
2021-08-30 20:05:45	2	3	1	1	2	2	1	2	1	1	1	2	1	1	1	1	1	1	1	1	1	2	1	1	1	1	1
2021-08-30 20:19:49	1	3	2	1	2	2	2	4	1	1	2	2	2	2	1	2	2	2	2	2	3	2	1	2	1	2	1
2021-08-31 06:23:29	2	3	2	1	2	1	1	2	1	1	2	2	2	2	1	1	2	2	2	2	1	3	1	3	1	2	2
2021-08-31 15:10:23	1	3	1	1	2	2	2	4	1	1	1	1	1	1	1	1	2	1	1	1	1	2	2	1	1	2	1
2021-08-31 18:41:14	1	1	2	1	2	2	1	2	3	1	2	1	1	1	3	3	3	1	1	1	1	3	2	3	1	3	1
2021-09-02 09:35:25	1	2	2	1	2	2	2	2	3	1	1	1	2	2	1	1	1	1	1	1	2	2	2	3	1	3	3
2021-09-06 12:40:31	1	3	2	1	2	2	1	5	1	1	3	2	2	2	1	1	2	2	2	2	1	1	2	2	1	3	1
2021-09-06 16:54:14	1	2	2	1	2	2	1	3	1	1	1	2	2	2	1	1	1	1	1	1	1	2	1	2	1	2	2
2021-09-06 17:05:42	1	3	2	1	2	2	1	2	1	3	3	3	2	3	1	1	1	2	3	1	1	3	1	2	2	2	2
2021-09-06 19:38:53	1	3	1	1	2	1	1	4	1	1	2	2	2	2	1	3	2	2	2	2	1	2	1	1	1	2	1
2021-09-06 20:31:22	1	3	2	1	2	2	1	4	2	2	2	2	2	2	1	1	1	2	2	2	1	3	1	1	1	2	1
2021-09-06 21:42:41	1	3	1	1	2	2	1	4	1	1	1	2	1	1	1	1	1	1	1	1	1	2	1	2	1	2	1
2021-09-07 07:52:43	1	3	2	1	2	2	2	2	1	1	1	2	1	1	1	1	1	1	2	2	1	3	1	1	1	1	1
2021-09-07 08:54:24	1	2	1	1	2	2	1	3	1	1	1	1	1	2	1	1	1	1	1	1	1	2	1	1	1	1	1
2021-09-07 11:27:41	1	3	2	1	2	2	1	2	1	1	1	1	1	1	1	1	1	1	1	1	1	1	1	2	1	3	1
2021-09-07 11:51:42	1	2	1	1	2	2	2	2	1	1	1	2	2	2	1	1	1	1	2	1	1	3	2	3	1	3	1
2021-09-07 20:21:21	1	2	2	1	2	1	1	5	1	1	2	2	1	1	1	1	1	1	1	2	3	1	2	3	1	1	1
2021-09-09 13:27:02	1	2	2	1	2	2	1	2	2	1	2	2	2	2	2	1	2	2	2	2	1	3	2	1	1	2	1
2021-09-12 19:13:38	1	3	2	1	2	2	1	4	1	1	1	1	1	2	1	1	1	1	1	1	1	2	1	2	1	2	1
2021-09-12 19:20:51	1	3	2	1	2	2	2	3	1	1	1	1	1	1	1	1	2	1	1	1	1	3	1	1	1	2	1
2021-09-12 20:04:53	2	3	1	1	2	2	1	4	1	1	1	1	1	1	1	1	1	1	1	1	1	2	1	1	1	1	1
2021-09-12 20:07:34	2	3	1	1	2	2	1	2	2	1	1	2	1	1	1	1	1	1	1	1	3	3	1	3	1	3	3
2021-09-12 20:50:57	2	2	2	1	2	2	2	4	1	1	1	2	2	2	1	3	2	1	1	1	3	1	1	2	1	1	1
2021-09-15 20:13:01	1	2	1	1	2	2	1	5	1	1	1	2	2	2	1	1	2	1	1	1	1	1	1	2	1	2	1
2021-09-16 05:55:51	1	2	1	1	2	2	1	2	1	1	1	2	1	1	1	1	1	1	1	1	3	1	2	3	2	2	1
2021-09-18 13:55:32	1	2	2	1	2	2	1	4	3	1	3	1	3	3	1	1	3	2	2	2	1	3	2	1	1	2	3
2021-09-18 14:31:17	1	3	2	1	2	1	2	5	1	1	2	2	1	1	1	1	1	1	1	1	2	2	2	2	1	2	1
2021-09-18 14:44:48	1	2	2	1	2	1	1	3	1	1	1	2	1	1	1	1	3	1	1	1	1	1	2	1	1	2	1
2021-09-21 12:44:09	2	3	1	1	2	2	1	3	1	1	1	2	1	1	1	1	1	1	1	1	1	2	1	1	1	1	1
2021-09-21 17:11:57	2	3	1	1	2	2	2	2	1	1	1	2	1	1	1	1	1	1	1	1	1	1	1	1	1	1	1
2021-09-26 09:56:58	1	3	1	1	2	1	1	1	1	1	1	2	1	1	1	1	1	1	1	1	1	1	1	1	1	1	1
2021-09-26 09:59:04	1	3	2	1	2	2	1	4	2	1	2	2	2	2	1	3	3	1	2	1	2	1	1	2	1	2	2
2021-09-26 10:01:16	1	3	2	1	2	2	2	2	2	1	1	2	1	1	1	1	2	1	1	1	2	2	1	1	1	2	1
2021-09-26 10:02:31	1	3	2	1	2	1	1	3	1	1	1	1	1	2	1	1	2	1	1	1	2	2	2	2	2	2	2
2021-09-26 10:11:26	2	2	1	2	2	1	2	2	2	1	1	1	1	1	1	1	2	1	1	1	2	2	2	1	1	2	1
2021-09-26 10:17:51	2	3	2	1	2	2	1	3	1	1	1	2	1	1	1	1	2	2	2	2	2	3	1	2	1	1	1
2021-09-26 10:19:30	1	3	1	1	2	1	1	4	1	1	1	2	1	1	1	1	2	1	1	1	2	2	1	2	1	1	1
2021-09-26 10:25:49	2	3	2	4	2	1	2	4	1	1	2	2	3	3	1	1	1	1	2	2	1	2	1	1	1	1	3
2021-09-26 10:25:53	1	3	2	1	2	1	1	4	1	1	1	3	1	1	1	1	2	1	1	1	2	2	1	1	1	2	1
2021-09-26 10:27:53	1	3	1	1	2	1	1	2	1	1	1	1	1	1	1	1	1	1	1	1	1	2	1	2	1	1	1
2021-09-26 10:28:09	1	3	2	1	2	2	2	3	1	1	1	1	2	2	1	1	1	1	1	1	2	2	1	2	2	2	1
2021-09-26 10:28:39	2	2	1	1	2	1	1	2	1	1	1	3	1	1	1	1	1	1	1	1	1	2	1	1	1	2	1
2021-09-26 10:28:53	1	3	1	1	2	2	2	4	1	2	1	1	1	2	1	1	2	1	1	1	1	3	1	1	1	2	1
2021-09-26 10:31:27	1	3	1	1	2	1	1	5	1	1	1	2	1	1	1	1	3	1	1	1	2	2	2	2	2	2	1
2021-09-26 10:35:10	2	3	1	1	2	2	1	3	1	1	1	2	1	2	1	1	1	1	1	1	1	1	1	2	1	1	1
2021-09-26 10:36:35	2	3	2	1	2	2	1	5	1	1	1	2	2	2	1	1	3	1	2	1	3	3	2	3	2	3	2
2021-09-26 10:39:02	1	3	1	1	2	2	1	2	1	1	2	2	1	1	1	1	1	1	1	1	1	2	1	1	1	2	1
2021-09-26 10:40:32	1	2	1	1	2	1	1	4	1	1	1	2	1	1	2	1	2	1	1	1	2	2	2	1	1	1	1
2021-09-26 10:40:39	2	2	2	1	2	1	2	2	3	1	1	1	2	2	3	3	3	1	1	1	1	1	2	1	1	2	1
2021-09-26 10:43:09	1	3	2	1	2	1	1	3	2	1	1	2	1	1	1	1	2	1	1	1	2	2	1	1	2	2	1
2021-09-26 10:44:20	1	2	1	1	2	1	2	4	1	1	1	1	1	1	1	1	1	1	1	1	1	2	1	1	1	2	1
2021-09-26 10:44:56	2	3	1	1	2	1	2	4	1	1	1	2	2	2	1	1	1	1	1	1	1	2	1	1	1	1	2
2021-09-26 10:47:19	1	3	2	1	2	2	1	5	1	1	1	2	1	1	1	1	2	1	1	1	2	3	2	2	2	2	1
2021-09-26 10:47:34	1	3	2	1	2	1	1	2	3	3	3	3	3	3	3	3	3	3	3	3	1	3	2	1	1	2	1
2021-09-26 10:47:47	1	3	2	1	2	1	1	3	1	1	3	3	1	3	1	1	3	2	2	2	2	1	2	2	1	3	1
2021-09-26 10:49:16	1	3	2	1	2	1	2	4	2	1	1	2	1	1	1	1	2	1	1	1	1	2	1	1	1	1	1
2021-09-26 10:50:12	2	3	2	1	2	2	1	1	1	1	1	3	2	2	1	1	3	1	3	1	3	3	1	3	1	2	1
2021-09-26 10:52:29	2	2	2	1	2	1	2	2	1	1	3	3	2	2	1	1	2	1	2	1	1	3	1	1	1	3	1
2021-09-26 10:54:16	2	3	2	1	2	2	1	2	1	1	1	3	1	1	1	1	2	1	2	1	1	2	1	1	1	2	3
2021-09-26 10:55:03	1	3	2	1	2	2	1	5	3	3	3	3	3	3	3	3	3	3	3	3	2	2	2	2	1	2	2
2021-09-26 10:57:38	2	3	1	1	2	2	1	2	1	1	1	2	1	1	1	1	3	1	1	1	2	2	1	1	1	2	2
2021-09-26 11:00:30	2	3	1	1	2	2	2	2	1	1	1	1	1	1	1	1	1	1	1	1	2	2	2	2	1	2	3
2021-09-26 11:07:44	2	3	1	1	2	2	1	3	1	1	1	2	2	2	1	1	1	1	2	1	2	3	1	2	1	2	1
2021-09-26 11:08:30	1	2	1	4	2	2	1	4	1	1	2	2	2	2	1	1	2	1	2	2	2	2	1	1	1	2	1
2021-09-26 11:10:36	1	3	2	1	2	2	1	4	1	1	2	2	1	1	1	1	2	1	1	1	1	1	2	3	1	1	1
2021-09-26 11:18:45	2	2	1	1	2	2	2	2	1	1	1	1	1	1	1	1	2	1	1	1	1	1	1	1	1	1	1
2021-09-26 11:23:10	2	3	2	1	2	2	1	5	1	1	1	1	1	1	1	1	1	1	1	1	1	3	1	1	1	1	1
2021-09-26 11:24:59	2	2	2	1	2	2	1	2	1	1	1	3	1	1	1	1	3	1	1	1	2	2	1	2	1	1	2
2021-09-26 11:26:58	2	2	2	1	2	2	1	5	2	1	1	3	1	2	1	1	2	1	2	1	1	2	1	1	1	1	1
2021-09-26 11:28:31	1	3	1	1	2	2	2	2	1	1	1	2	2	2	1	1	2	2	2	2	1	2	1	1	1	2	1
2021-09-26 11:28:53	2	3	1	1	2	2	1	4	1	1	1	1	1	1	1	1	2	1	1	1	1	2	1	1	1	1	1
2021-09-26 11:31:30	2	3	1	4	2	2	1	4	1	1	1	1	1	1	1	1	2	1	1	1	1	1	1	1	1	1	1
2021-09-26 11:31:33	2	3	2	1	2	1	2	5	1	1	1	3	1	1	1	1	1	1	1	1	1	3	1	1	1	1	1
2021-09-26 11:34:08	1	3	1	1	2	1	1	4	1	1	3	3	3	3	1	1	3	3	3	3	2	3	2	2	2	2	2
2021-09-26 11:34:23	1	3	2	1	2	2	2	4	1	1	1	2	2	2	1	1	2	1	1	1	1	3	2	2	1	2	1
2021-09-26 11:40:53	2	3	1	4	2	2	1	2	1	1	1	1	1	1	1	1	1	1	1	1	1	2	2	2	1	1	1
2021-09-26 11:45:33	2	2	2	1	2	2	1	4	1	1	2	2	3	3	1	1	2	1	1	1	2	2	1	2	1	2	2
2021-09-26 12:01:18	1	3	2	1	2	1	1	3	1	1	1	2	2	2	1	1	2	1	1	1	2	2	2	2	2	1	2
2021-09-26 12:05:39	2	2	1	1	2	1	2	4	1	1	1	1	1	1	1	1	1	1	1	1	2	2	2	2	2	2	2
2021-09-26 12:07:40	1	3	1	1	2	1	1	4	1	1	1	1	1	1	1	1	2	1	1	1	2	2	1	2	1	2	1
2021-09-26 12:11:04	2	3	2	3	2	1	1	4	2	1	1	2	2	2	1	1	2	1	1	1	2	2	1	2	1	2	2
2021-09-26 12:21:45	2	3	2	1	2	1	2	4	2	1	1	2	1	1	1	2	2	1	2	1	2	3	1	2	1	2	1
2021-09-26 12:36:18	1	3	1	1	2	2	1	2	1	1	1	2	2	2	1	1	2	1	1	1	1	1	1	1	1	1	1
2021-09-26 12:57:37	2	3	1	1	2	2	1	2	2	1	1	2	1	1	1	1	2	1	2	1	2	2	1	2	1	2	1
2021-09-26 13:01:04	2	3	2	4	2	1	1	4	1	1	1	2	2	2	1	1	2	1	2	2	2	2	2	2	1	1	1
2021-09-26 13:38:08	1	2	2	1	2	2	1	4	1	1	1	1	1	2	1	1	2	1	2	1	1	2	1	2	1	1	1
2021-09-26 13:43:28	2	3	1	1	2	2	1	2	1	1	2	2	2	2	1	1	2	1	2	1	1	2	1	1	1	1	1
2021-09-26 13:46:30	2	3	1	1	2	1	2	4	1	1	3	3	2	2	1	1	3	1	1	1	2	2	1	2	1	1	1
2021-09-26 13:47:53	2	3	1	1	2	1	1	4	1	1	1	2	2	2	1	1	1	1	1	1	2	2	1	1	1	2	2
2021-09-26 13:48:36	1	2	1	1	2	1	1	4	1	1	1	2	2	2	1	1	2	1	1	1	2	2	1	1	1	2	2
2021-09-26 13:51:49	1	3	1	1	2	2	2	4	1	1	1	2	2	1	1	1	1	2	2	1	1	2	1	1	1	2	1
2021-09-26 13:53:11	2	2	1	1	2	2	1	3	1	1	1	1	2	1	1	1	2	1	2	1	1	3	1	1	1	1	1
2021-09-26 13:58:57	2	3	1	1	2	2	2	4	1	1	1	2	1	1	1	1	2	1	1	1	1	3	1	1	1	1	1
2021-09-26 14:08:57	1	2	1	1	2	2	1	3	1	1	1	3	2	2	1	1	2	1	1	1	2	2	2	3	1	2	1
2021-09-26 15:01:01	1	3	1	1	2	1	2	4	1	1	1	2	1	1	1	1	1	1	1	1	3	3	1	1	2	1	1
2021-09-26 15:03:34	2	3	1	1	2	2	1	1	1	1	1	1	3	1	1	1	1	1	2	1	2	2	1	2	1	2	1
2021-09-26 15:18:29	2	3	1	1	2	2	1	4	1	1	1	2	1	2	1	1	2	1	1	1	2	2	1	2	1	2	1
2021-09-26 15:28:20	2	3	1	1	2	2	2	4	1	1	1	1	1	1	1	1	2	1	1	1	1	2	1	1	1	1	1
2021-09-26 15:30:57	1	3	1	1	2	2	1	4	1	1	1	2	2	2	1	1	1	1	1	1	2	2	2	2	1	2	1
2021-09-26 15:40:55	2	3	1	1	2	1	1	2	1	1	2	1	2	2	3	3	3	2	2	2	1	2	1	1	1	1	1
2021-09-26 15:43:48	2	3	2	1	2	1	2	4	1	1	1	2	1	1	1	1	2	1	1	1	2	2	2	2	1	1	1
2021-09-26 15:46:02	1	3	1	1	2	1	1	2	2	1	2	2	2	2	1	1	1	3	2	3	3	2	2	3	2	2	1
2021-09-26 15:51:47	2	3	1	1	2	1	1	2	1	1	1	2	1	2	1	1	1	1	2	1	2	2	1	2	1	2	1
2021-09-26 16:00:34	1	3	1	1	2	2	2	4	1	1	1	3	1	3	1	1	1	1	1	1	2	2	2	2	1	1	1
2021-09-26 16:02:12	2	3	2	1	2	1	1	3	1	1	1	2	2	2	1	1	2	1	2	1	1	2	1	2	2	2	1
2021-09-26 16:26:11	1	3	1	1	2	2	1	5	1	1	1	1	2	2	1	1	1	1	2	1	1	2	1	1	1	1	1
2021-09-26 16:31:31	2	3	1	1	2	2	1	4	1	1	1	2	1	2	1	2	2	1	2	1	2	3	1	2	1	1	1
2021-09-26 16:52:56	2	3	1	1	2	2	2	4	1	1	1	1	1	1	1	1	2	1	1	1	1	3	1	1	1	2	1
2021-09-26 17:00:44	2	3	1	2	2	2	1	2	1	1	2	2	1	1	1	1	1	2	2	2	1	3	3	3	1	1	1
2021-09-26 17:01:05	1	3	1	1	2	1	1	2	1	1	1	2	2	2	1	1	2	1	2	1	2	2	2	2	1	2	1
2021-09-26 18:20:34	2	3	2	1	2	1	1	5	3	1	3	3	3	3	1	1	3	3	3	3	2	2	3	3	2	2	2
2021-09-26 18:26:07	1	3	1	4	2	1	2	2	1	1	1	2	1	2	1	1	1	1	1	1	2	2	2	2	3	2	3
2021-09-26 18:58:49	1	3	2	1	2	1	1	2	1	1	2	2	2	2	1	1	1	2	2	2	2	2	2	3	2	2	1
2021-09-26 19:06:40	1	3	1	2	2	1	1	4	1	1	2	2	1	1	1	1	2	2	2	2	2	3	1	2	1	1	1
2021-09-26 19:21:40	1	2	1	1	2	2	2	2	1	1	1	1	2	2	1	1	2	1	2	1	1	2	1	1	1	1	1
2021-09-26 19:25:12	1	3	1	1	2	2	1	4	1	1	2	2	2	2	1	1	2	1	2	2	2	1	1	2	1	2	3
2021-09-26 19:25:25	1	3	1	1	2	2	1	4	1	1	1	2	1	1	1	1	1	1	1	1	1	2	1	1	1	2	1
2021-09-26 19:29:21	2	2	2	1	2	2	1	2	1	1	1	3	1	1	1	1	3	1	1	1	1	3	1	1	1	1	1
2021-09-26 19:39:15	2	3	2	1	2	2	2	2	1	1	1	2	1	2	1	1	2	1	1	1	1	1	1	1	1	2	1
2021-09-26 19:57:38	2	3	2	1	2	1	1	4	1	1	1	2	2	2	1	1	1	1	2	1	1	1	1	1	1	1	1
2021-09-26 20:11:52	1	3	1	1	2	1	1	4	1	1	2	2	2	2	1	1	2	2	2	2	2	2	1	2	1	1	1
2021-09-26 21:22:55	1	3	2	1	2	2	2	4	1	1	1	2	1	2	1	1	2	1	2	1	1	3	1	1	1	2	1
2021-09-26 22:41:25	1	2	2	1	2	2	1	2	1	1	1	3	3	3	1	1	3	1	3	3	1	2	1	3	1	2	1
2021-09-27 00:49:41	1	3	2	1	2	2	1	4	3	1	2	2	3	3	1	1	1	1	3	3	1	1	1	2	1	3	1
2021-09-27 04:59:02	2	2	2	1	2	2	1	4	1	1	1	2	2	2	1	1	2	1	2	1	1	2	1	1	1	1	1
2021-09-27 10:08:23	1	3	2	3	2	2	1	4	1	1	1	2	1	1	1	1	2	1	1	1	1	2	1	1	1	1	1
2021-09-27 10:11:46	1	3	2	1	2	2	2	2	2	1	2	2	2	2	1	1	2	2	2	2	1	2	1	1	1	2	1
2021-09-27 10:16:52	1	3	1	1	2	2	1	2	1	1	1	2	2	2	1	1	3	1	3	1	1	2	1	1	1	2	1
2021-09-27 10:16:59	1	2	2	1	2	2	1	2	1	1	1	2	2	2	1	1	2	1	2	1	1	1	1	1	1	2	1
2021-09-27 10:25:23	1	3	2	1	2	1	2	5	1	1	1	2	2	1	1	1	2	1	2	1	1	1	1	1	1	3	1
2021-09-27 10:59:06	1	3	2	1	2	2	1	2	1	1	2	2	1	1	1	1	1	1	1	1	1	3	1	1	1	3	1
2021-09-27 11:11:54	2	3	1	1	2	1	1	3	1	1	1	2	2	2	1	1	2	1	1	1	1	3	1	1	1	1	1
2021-09-27 13:51:19	2	3	1	1	2	1	2	2	1	1	1	1	1	1	1	1	2	1	1	1	1	2	1	1	1	1	1
2021-09-27 16:24:45	1	3	1	1	2	2	1	3	1	1	1	3	1	1	1	1	2	1	3	1	1	1	1	2	1	3	1
2021-09-28 09:19:37	1	3	2	1	2	2	1	4	1	1	2	2	2	2	1	1	1	2	2	2	2	2	1	2	1	2	1
2021-09-28 11:04:18	1	3	2	1	2	1	1	4	1	3	1	3	3	3	1	3	3	1	1	1	2	3	1	2	1	2	1
2021-09-29 06:49:21	2	3	2	1	2	1	1	3	2	1	2	2	1	2	1	1	3	1	2	1	2	2	2	2	2	1	3
2021-09-29 12:49:05	2	3	2	1	2	1	1	3	2	1	2	2	1	2	1	1	3	1	2	1	2	2	2	2	2	1	3
2021-09-30 11:08:13	2	3	2	1	2	1	2	3	2	1	2	2	1	2	1	1	3	1	2	1	2	2	2	2	2	1	3
2021-10-03 08:08:10	2	3	2	1	2	1	1	3	2	1	2	2	1	2	1	1	3	1	2	1	2	2	2	2	2	1	3
2021-10-03 08:41:39	2	3	2	1	2	1	1	4	1	1	1	2	1	1	1	1	2	1	1	1	2	2	2	2	1	1	1
2021-10-03 09:18:40	2	1	2	1	1	2	1	2	2	1	2	2	2	2	1	1	1	3	2	3	3	2	2	3	2	2	1
2021-10-05 08:21:14	2	2	2	1	1	2	2	2	1	1	1	2	1	2	1	1	1	1	2	1	2	2	1	2	1	2	1
2021-10-05 12:04:37	2	2	2	1	1	2	2	2	1	1	1	2	1	2	1	1	1	1	2	1	2	2	1	2	1	2	1
2021-10-10 11:43:11	2	2	2	1	1	2	1	2	1	1	1	2	1	2	1	1	1	1	2	1	2	2	1	2	1	2	1
